# Supplementary material for: A multi-objective scheduling method for operational coordination time using improved triangular fuzzy number representation
Source: PLoS One. 2021 Jun 9;16(6):e0252293. doi: 10.1371/journal.pone.0252293 (PMC8189490; doi:10.1371/journal.pone.0252293)
Supplement: S1 Data — Combat capability and cluster capability simulation data sheet of each combat cluster required for completing various combat tasks. (XLSX) [file pone.0252293.s001.xlsx]

## Sheet: Sheet1
	Combat capability list for each combat cluster
	ID	AAW	ASUW	ASW	GASLT	FIRE	ARM	MINE	DES
	P1	10	10	1	0	9	5	0	0
	P2	1	4	10	0	4	3	0	0
	P3	10	10	1	0	9	5	0	0
	P4	0	0	0	2	0	0	5	0
	P5	1	0	0	10	2	2	1	0
	P6	5	0	0	0	0	0	0	0
	P7	3	4	0	0	6	10	1	0
	P8	1	3	0	0	10	8	1	0
	P9	1	3	0	0	10	8	1	0
	P10	1	3	0	0	10	8	1	0
	P11	6	1	0	0	1	1	0	0
	P12	6	1	0	0	1	1	0	0
	P13	6	1	0	0	1	1	0	0
	P14	0	0	0	0	0	0	10	0
	P15	0	0	0	0	0	0	0	6
	P16	0	0	0	0	0	0	0	6
	P17	0	0	0	6	6	0	1	10
	P18	1	0	0	10	2	2	1	0
	P19	1	0	0	10	2	2	1	0
	P20	1	0	0	10	2	2	1	0
	cluster capability of each combat cluster required for completing various combat tasks
	ID	AAW	ASUW	ASW	GASLT	FIRE	ARM	MINE	DES
	T1	5	3	10	0	0	8	0	6
	T2	5	3	10	0	0	8	0	6
	T3	0	3	0	0	0	0	0	0
	T4	0	3	0	0	0	0	0	0
	T5	0	3	0	0	0	0	10	0
	T6	0	0	0	10	14	12	0	0
	T7	0	8	0	15	20	15	0	0
	T8	0	8	0	15	20	15	0	0
	T9	8	10	10	6	6	3	0	20
	T10	8	10	10	6	6	3	0	20
	T11	0	4	0	6	0	15	8	0
	T12	4	0	0	6	0	15	8	0
	T13	0	0	0	5	0	10	5	6
	T14	2	0	0	3	0	10	3	6
	T15	0	6	0	20	10	4	0	0
	T16	5	0	0	20	10	4	0	15
	T17	0	0	0	0	0	8	0	4
	T18	0	0	0	8	6	0	4	10
	Instance1
	ID	AAW	ASUW	ASW	GASLT	FIRE	ARM	MINE	DES	Processing Time1（PT1）
	T1	5	3	10	0	0	8	0	6	30
	T2	5	3	10	0	0	8	0	6	30
	T3	0	3	0	0	0	0	0	0	10
	T4	0	3	0	0	0	0	0	0	10
	T5	0	3	0	0	0	0	10	0	10
	T6	0	0	0	10	14	12	0	0	10
	T7	0	8	0	15	20	15	0	0	10
	T8	0	8	0	15	20	15	0	0	10
	T9	8	10	10	6	6	3	0	20	10
	T10	8	10	10	6	6	3	0	20	10
	T11	0	4	0	6	0	15	8	0	10
	T12	4	0	0	6	0	15	8	0	10
	T13	0	0	0	5	0	10	5	6	20
	T14	2	0	0	3	0	10	3	6	20
	T15	0	6	0	20	10	4	0	0	15
	T16	5	0	0	20	10	4	0	15	15
	T17	0	0	0	0	0	8	0	4	10
	T18	0	0	0	8	6	0	4	10	20
	Instance2
	ID	AAW	ASUW	ASW	GASLT	FIRE	ARM	MINE	DES	Processing Time2（PT2）
	T1	5	3	10	0	0	8	0	6	35
	T2	5	3	10	0	0	8	0	6	35
	T3	0	3	0	0	0	0	0	0	15
	T4	0	3	0	0	0	0	0	0	15
	T5	0	3	0	0	0	0	10	0	15
	T6	0	0	0	10	14	12	0	0	15
	T7	0	8	0	15	20	15	0	0	15
	T8	0	8	0	15	20	15	0	0	15
	T9	8	10	10	6	6	3	0	20	15
	T10	8	10	10	6	6	3	0	20	15
	T11	0	4	0	6	0	15	8	0	15
	T12	4	0	0	6	0	15	8	0	15
	T13	0	0	0	5	0	10	5	6	25
	T14	2	0	0	3	0	10	3	6	25
	T15	0	6	0	20	10	4	0	0	20
	T16	5	0	0	20	10	4	0	15	20
	T17	0	0	0	0	0	8	0	4	15
	T18	0	0	0	8	6	0	4	10	25
	Instance3
	ID	AAW	ASUW	ASW	GASLT	FIRE	ARM	MINE	DES	Processing Time3（PT3）
	T1	5	3	10	0	0	8	0	6	40
	T2	5	3	10	0	0	8	0	6	40
	T3	0	3	0	0	0	0	0	0	20
	T4	0	3	0	0	0	0	0	0	20
	T5	0	3	0	0	0	0	10	0	20
	T6	0	0	0	10	14	12	0	0	20
	T7	0	8	0	15	20	15	0	0	20
	T8	0	8	0	15	20	15	0	0	20
	T9	8	10	10	6	6	3	0	20	20
	T10	8	10	10	6	6	3	0	20	20
	T11	0	4	0	6	0	15	8	0	20
	T12	4	0	0	6	0	15	8	0	20
	T13	0	0	0	5	0	10	5	6	30
	T14	2	0	0	3	0	10	3	6	30
	T15	0	6	0	20	10	4	0	0	25
	T16	5	0	0	20	10	4	0	15	25
	T17	0	0	0	0	0	8	0	4	20
	T18	0	0	0	8	6	0	4	10	30
